# Supplementary material for: Improvement of a Switchable Wide-Incident-Angle Perfect Absorber Incorporating Sb2S3
Source: Materials (Basel). 2025 Nov 25;18(23):5305. doi: 10.3390/ma18235305 (PMC12692817; doi:10.3390/ma18235305)
Supplement: Supplementary file 1 [file materials-18-05305-s001.zip]

Archive with 1 entries (1 files):
- materials-3920173-supplementary.pdf
